# Supplementary material for: Ecological and Health Risks Attributed to Rare Earth Elements in Coal Fly Ash
Source: Toxics. 2024 Jan 15;12(1):71. doi: 10.3390/toxics12010071 (PMC10818428; doi:10.3390/toxics12010071)
Supplement: Supplementary file 1 [file toxics-12-00071-s001.zip]

Archive with 1 entries (1 files):
- toxics-2788513-supplementary.pdf
